# Supplementary material for: Human Milk Oligosaccharides Are Associated with Lactation Stage and Lewis Phenotype in a Chinese Population
Source: Nutrients. 2023 Mar 15;15(6):1408. doi: 10.3390/nu15061408 (PMC10059825; doi:10.3390/nu15061408)
Supplement: Supplementary file 1 [file nutrients-15-01408-s001.zip]

Archive with 2 entries (2 files):
- supplementary table S1 and S2.pdf
- supplementary table S3.xlsx
