# Supplementary material for: Human Milk Oligosaccharides Are Associated with Lactation Stage and Lewis Phenotype in a Chinese Population
Source: Nutrients. 2023 Mar 15;15(6):1408. doi: 10.3390/nu15061408 (PMC10059825; doi:10.3390/nu15061408)
Supplement: Supplementary file 1 [file nutrients-15-01408-s001.zip › supplementary table S3.xlsx]

## Sheet: Sheet3 (2)
Table S3 Correlation of human milk oligosaccharides.
	2'FL	3-FL	3'SL	6SL	LNT	LNnT	LDFT	LNFP_I	LNFP_III	LNFP-II	DSLNT	LNnDFH-II	LNDFH_II	LNDFH-I&LNnDFH-I	LSTb	LSTc	3'SLNFPII&6'SLNFPVI	MFLNnH	MFLNH-III	MFLNH-I	DFpLNnH	DFLNH(a)
2'FL	1	-.514**	.489**	.233**	-.146**	.521**	.248**	.699**	-0.0120331	-.467**	.303**	-.413**	.332**	.349**	-0.0727789	.533**	.172**	-0.0814403	-.121*	.537**	.383**	.689**
3-FL	-.514**	1	-0.00696015	-.151**	-0.0349873	-.484**	-.125**	-.676**	.384**	.562**	-.223**	.804**	-.286**	-.425**	-.155**	-.307**	0.0824495	.104*	0.0799219	-.623**	0.012	-.498**
3'SL	.489**	-0.00696015	1	.188**	-.203**	.162**	.198**	.199**	.293**	-0.0420215	.226**	0.0839215	.202**	0.0160771	.205**	.378**	.292**	-0.0749175	-.120**	-0.0714312	.464**	.472**
6SL	.233**	-.151**	.188**	1	.279**	.102*	-.160**	.303**	-0.035016	.179**	.263**	-.185**	.295**	0.0644353	.439**	.574**	.416**	.419**	.482**	.351**	.291**	.455**
LNT	-.146**	-0.0349873	-.203**	.279**	1	.389**	-.253**	.240**	.302**	.556**	.692**	.133**	.123**	.224**	0.0909505	.316**	.529**	.343**	.483**	0.0901247	.417**	.231**
LNnT	.521**	-.484**	.162**	.102*	.389**	1	.231**	.582**	0.0892414	-.167**	.548**	-.186**	.314**	.494**	.114*	.591**	.352**	.138**	-.121**	.416**	.458**	.524**
LDFT	.248**	-.125**	.198**	-.160**	-.253**	.231**	1	.179**	0.0619892	-.375**	.135**	-.148**	.525**	.652**	-0.0776553	0.0745701	0.0611975	-.282**	-.447**	-.308**	0.0398522	.124**
LNFP_I	.699**	-.676**	.199**	.303**	.240**	.582**	.179**	1	-.155**	-.252**	.483**	-.503**	.434**	.612**	0.026505	.467**	.237**	-0.091204	-0.0796415	.580**	.381**	.720**
LNFP_III	-0.0120331	.384**	.293**	-0.035016	.302**	0.0892414	0.0619892	-.155**	1	.458**	.314**	.514**	-0.0127829	-0.0684464	-0.0318031	.286**	.532**	.101*	.218**	-.484**	.660**	.210**
LNFP-II	-.467**	.562**	-0.0420215	.179**	.556**	-.167**	-.375**	-.252**	.458**	1	.265**	.572**	-0.0895871	-.145**	0.0520125	0.0648057	.499**	.468**	.534**	-.372**	.400**	-0.0665564
DSLNT	.303**	-.223**	.226**	.263**	.692**	.548**	.135**	.483**	.314**	.265**	1	0.0790627	.295**	.410**	.109*	.525**	.618**	0.0538577	.103*	0.1015	.629**	.534**
LNnDFH-II	-.413**	.804**	0.0839215	-.185**	.133**	-.186**	-.148**	-.503**	.514**	.572**	0.0790627	1	-.316**	-.375**	-.121*	-0.0909695	.305**	0.0274799	0.011632	-.625**	.285**	-.285**
LNDFH_II	.332**	-.286**	.202**	.295**	.123**	.314**	.525**	.434**	-0.0127829	-0.0895871	.295**	-.316**	1	.696**	.152**	.380**	.265**	.095*	-0.0337567	.192**	.208**	.450**
LNDFH-I&LNnDFH-I	.349**	-.425**	0.0160771	0.0644353	.224**	.494**	.652**	.612**	-0.0684464	-.145**	.410**	-.375**	.696**	1	0.00396868	.225**	.136**	-0.0668848	-.124*	0.0837083	.122*	.330**
LSTb	-0.0727789	-.155**	.205**	.439**	0.0909505	.114*	-0.0776553	0.026505	-0.0318031	0.0520125	.109*	-.121*	.152**	0.00396868	1	.188**	.177**	.190**	.179**	.114*	.154**	.194**
LSTc	.533**	-.307**	.378**	.574**	.316**	.591**	0.0745701	.467**	.286**	0.0648057	.525**	-0.0909695	.380**	.225**	.188**	1	.655**	.179**	.133**	.333**	.692**	.717**
3'SLNFPII&6'SLNFPVI	.172**	0.0824495	.292**	.416**	.529**	.352**	0.0611975	.237**	.532**	.499**	.618**	.305**	.265**	.136**	.177**	.655**	1	.310**	.271**	-.109*	.748**	.443**
MFLNnH	-0.0814403	.104*	-0.0749175	.419**	.343**	.138**	-.282**	-0.091204	.101*	.468**	0.0538577	0.0274799	.095*	-0.0668848	.190**	.179**	.310**	1	.732**	.180**	.150**	0.090419
MFLNH-III	-.121*	0.0799219	-.120**	.482**	.483**	-.121**	-.447**	-0.0796415	.218**	.534**	.103*	0.011632	-0.0337567	-.124*	.179**	.133**	.271**	.732**	1	0.0791228	.142**	.163**
MFLNH-I	.537**	-.623**	-0.0714312	.351**	0.0901247	.416**	-.308**	.580**	-.484**	-.372**	0.1015	-.625**	.192**	0.0837083	.114*	.333**	-.109*	.180**	0.0791228	1	-0.0534971	.392**
DFpLNnH	.383**	0.012	.464**	.291**	.417**	.458**	0.0398522	.381**	.660**	.400**	.629**	.285**	.208**	.122*	.154**	.692**	.748**	.150**	.142**	-0.0534971	1	.689**
DFLNH(a)	.689**	-.498**	.472**	.455**	.231**	.524**	.124**	.720**	.210**	-0.0665564	.534**	-.285**	.450**	.330**	.194**	.717**	.443**	0.090419	.163**	.392**	.689**	1
**. Significant correlation at 0.01 level
*. Significant correlation at 0.05 level
